# Supplementary material for: Alpha-Naphthoflavone as a Novel Scaffold for the Design of Potential Inhibitors of the APH(3’)-IIIa Nucleotide-Binding Site of Enterococcus faecalis
Source: Microorganisms. 2023 Sep 20;11(9):2351. doi: 10.3390/microorganisms11092351 (PMC10535617; doi:10.3390/microorganisms11092351)
Supplement: Supplementary file 1 [file microorganisms-11-02351-s001.zip]

Archive with 2 entries (2 files):
- microorganisms-2494506-supplementary.pdf
- microorganisms-2494506-supplementary.xlsx
