# Supplementary material for: Alpha-Naphthoflavone as a Novel Scaffold for the Design of Potential Inhibitors of the APH(3’)-IIIa Nucleotide-Binding Site of Enterococcus faecalis
Source: Microorganisms. 2023 Sep 20;11(9):2351. doi: 10.3390/microorganisms11092351 (PMC10535617; doi:10.3390/microorganisms11092351)
Supplement: Supplementary file 1 [file microorganisms-11-02351-s001.zip › microorganisms-2494506-supplementary.xlsx]

## Sheet: Suppl.Table 1
Supplementary table 1. Molecular docking-based virtual screening of 462 flavones on the nucleotide-binding site of EfAPH(3')-IIIa
number	ChemSpace ID	Vina Score
97	CSSB00000067355_BS-1	-10.5
98	CSSB00000067363_BS-2	-10.4
430	CSSB00160825754_BS-3	-10.4
114	CSSB00011876001_BS-4	-10.3
302	CSSB00102592853_BS-5	-10.3
64	CSMB02200051241	-10.2
424	CSSB00160825747	-10.2
461	CSSB06256038449	-10.2
36	CSMB00133283157	-10.1
319	CSSB00102618857	-10.1
44	CSMB00133287747	-10
223	CSSB00020676250	-10
237	CSSB00025726061	-10
427	CSSB00160825750	-10
462	CSSB06256047917	-10
39	CSMB00133284462	-9.9
52	CSMB00160512400	-9.9
66	CSMB02200051243	-9.9
74	CSMB02234166320	-9.9
229	CSSB00020679110	-9.9
267	CSSB00025770494	-9.9
402	CSSB00138412634	-9.9
405	CSSB00138436292	-9.9
40	CSMB00133284463	-9.8
43	CSMB00133287746	-9.8
53	CSMB00160512401	-9.8
69	CSMB02200051915	-9.8
73	CSMB02234166309	-9.8
101	CSSB00000071995	-9.8
137	CSSB00013846603	-9.8
168	CSSB00015270184	-9.8
434	CSSB00160825758	-9.8
444	CSSB00160836944	-9.8
12	CSMB00015184207	-9.7
35	CSMB00133283156	-9.7
48	CSMB00133311460	-9.7
51	CSMB00160503272	-9.7
68	CSMB02200051819	-9.7
72	CSMB02234166308	-9.7
100	CSSB00000071982	-9.7
147	CSSB00015184207	-9.7
238	CSSB00025726128	-9.7
323	CSSB00102619657	-9.7
325	CSSB00102619771	-9.7
425	CSSB00160825748	-9.7
437	CSSB00160826754	-9.7
445	CSSB00160839570	-9.7
11	CSMB00015183265	-9.6
20	CSMB00020624036	-9.6
21	CSMB00020629502	-9.6
38	CSMB00133284461	-9.6
65	CSMB02200051242	-9.6
67	CSMB02200051244	-9.6
140	CSSB00015183265	-9.6
161	CSSB00015226296	-9.6
170	CSSB00015299278	-9.6
172	CSSB00015306749	-9.6
180	CSSB00015372056	-9.6
205	CSSB00020619931	-9.6
207	CSSB00020624036	-9.6
209	CSSB00020629502	-9.6
233	CSSB00020681198	-9.6
264	CSSB00025770267	-9.6
275	CSSB00025810695	-9.6
309	CSSB00102607154	-9.6
426	CSSB00160825749	-9.6
433	CSSB00160825757	-9.6
436	CSSB00160826753	-9.6
1	CSMB00000010526	-9.5
29	CSMB00132869232	-9.5
37	CSMB00133284460	-9.5
47	CSMB00133307514	-9.5
70	CSMB02200117709	-9.5
77	CSSB00000010526	-9.5
157	CSSB00015190776	-9.5
281	CSSB00102512204	-9.5
322	CSSB00102619545	-9.5
346	CSSB00121707554	-9.5
384	CSSB00132869232	-9.5
399	CSSB00132973651	-9.5
404	CSSB00138412778	-9.5
440	CSSB00160828155	-9.5
22	CSMB00025767767	-9.4
30	CSMB00132869239	-9.4
32	CSMB00132871421	-9.4
34	CSMB00132973691	-9.4
49	CSMB00134125809	-9.4
106	CSSB00009708288	-9.4
156	CSSB00015190559	-9.4
261	CSSB00025767767	-9.4
292	CSSB00102584596	-9.4
306	CSSB00102603869	-9.4
320	CSSB00102619424	-9.4
336	CSSB00102655673	-9.4
386	CSSB00132869239	-9.4
393	CSSB00132871421	-9.4
401	CSSB00132973691	-9.4
428	CSSB00160825751	-9.4
435	CSSB00160826752	-9.4
23	CSMB00025874663	-9.3
26	CSMB00102584692	-9.3
28	CSMB00121596278	-9.3
31	CSMB00132869453	-9.3
54	CSMB00160512409	-9.3
56	CSMB00160999785	-9.3
104	CSSB00000722935	-9.3
108	CSSB00009815915	-9.3
126	CSSB00012823256	-9.3
149	CSSB00015184727	-9.3
167	CSSB00015270175	-9.3
173	CSSB00015314838	-9.3
176	CSSB00015342980	-9.3
179	CSSB00015356663	-9.3
198	CSSB00020606929	-9.3
219	CSSB00020668858	-9.3
263	CSSB00025770224	-9.3
293	CSSB00102584692	-9.3
297	CSSB00102589258	-9.3
307	CSSB00102607087	-9.3
310	CSSB00102607283	-9.3
342	CSSB00121596278	-9.3
370	CSSB00132683628	-9.3
390	CSSB00132869453	-9.3
438	CSSB00160826755	-9.3
439	CSSB00160826756	-9.3
10	CSMB00012823262	-9.2
16	CSMB00015356663	-9.2
50	CSMB00160470806	-9.2
76	CSMB06354213191	-9.2
89	CSSB00000051329	-9.2
103	CSSB00000717073	-9.2
109	CSSB00009816952	-9.2
120	CSSB00012039242	-9.2
127	CSSB00012823262	-9.2
141	CSSB00015183270	-9.2
171	CSSB00015304821	-9.2
177	CSSB00015346018	-9.2
206	CSSB00020621505	-9.2
318	CSSB00102618735	-9.2
343	CSSB00121597007	-9.2
371	CSSB00132683755	-9.2
449	CSSB00160839577	-9.2
27	CSMB00102619498	-9.1
162	CSSB00015251013	-9.1
199	CSSB00020615388	-9.1
230	CSSB00020679225	-9.1
239	CSSB00025727820	-9.1
242	CSSB00025760278	-9.1
243	CSSB00025761286	-9.1
259	CSSB00025767052	-9.1
276	CSSB00028086686	-9.1
321	CSSB00102619498	-9.1
333	CSSB00102625160	-9.1
382	CSSB00132869122	-9.1
400	CSSB00132973690	-9.1
415	CSSB00159268129	-9.1
419	CSSB00160259889	-9.1
432	CSSB00160825756	-9.1
441	CSSB00160829786	-9.1
451	CSSB00161154595	-9.1
61	CSMB00160999813	-9
63	CSMB02200043511	-9
107	CSSB00009815800	-9
113	CSSB00011399306	-9
231	CSSB00020679312	-9
266	CSSB00025770291	-9
277	CSSB00028334905	-9
312	CSSB00102614003	-9
326	CSSB00102620734	-9
345	CSSB00121610980	-9
377	CSSB00132864843	-9
429	CSSB00160825753	-9
443	CSSB00160829805	-9
25	CSMB00026718232	-8.9
88	CSSB00000051020	-8.9
115	CSSB00011880238	-8.9
122	CSSB00012083259	-8.9
148	CSSB00015184548	-8.9
166	CSSB00015270168	-8.9
175	CSSB00015334586	-8.9
240	CSSB00025756287	-8.9
287	CSSB00102524094	-8.9
314	CSSB00102616573	-8.9
356	CSSB00132312218	-8.9
368	CSSB00132312779	-8.9
376	CSSB00132864543	-8.9
380	CSSB00132868666	-8.9
381	CSSB00132869105	-8.9
389	CSSB00132869340	-8.9
394	CSSB00132871422	-8.9
398	CSSB00132972102	-8.9
410	CSSB00159267100	-8.9
418	CSSB00159751698	-8.9
422	CSSB00160725774	-8.9
446	CSSB00160839571	-8.9
460	CSSB03496544764	-8.9
4	CSMB00000051339	-8.8
9	CSMB00012083504	-8.8
19	CSMB00020618240	-8.8
45	CSMB00133287748	-8.8
46	CSMB00133287749	-8.8
58	CSMB00160999787	-8.8
75	CSMB02234220535	-8.8
87	CSSB00000049362	-8.8
123	CSSB00012083504	-8.8
136	CSSB00013785832	-8.8
138	CSSB00013859220	-8.8
190	CSSB00016993846	-8.8
210	CSSB00020629878	-8.8
216	CSSB00020666841	-8.8
222	CSSB00020672461	-8.8
255	CSSB00025767048	-8.8
262	CSSB00025770090	-8.8
290	CSSB00102563631	-8.8
315	CSSB00102616766	-8.8
317	CSSB00102616770	-8.8
324	CSSB00102619769	-8.8
338	CSSB00103154900	-8.8
359	CSSB00132312304	-8.8
369	CSSB00132312993	-8.8
372	CSSB00132832649	-8.8
373	CSSB00132864517	-8.8
374	CSSB00132864534	-8.8
387	CSSB00132869332	-8.8
388	CSSB00132869338	-8.8
407	CSSB00159260255	-8.8
454	CSSB02495362924	-8.8
5	CSMB00000051433	-8.7
14	CSMB00015200175	-8.7
17	CSMB00016995643	-8.7
33	CSMB00132901416	-8.7
42	CSMB00133286397	-8.7
62	CSMB00160999836	-8.7
79	CSSB00000027886	-8.7
82	CSSB00000032953	-8.7
92	CSSB00000051433	-8.7
125	CSSB00012154709	-8.7
132	CSSB00013354430	-8.7
186	CSSB00016990152	-8.7
197	CSSB00020605376	-8.7
201	CSSB00020618240	-8.7
218	CSSB00020668251	-8.7
241	CSSB00025756494	-8.7
273	CSSB00025798450	-8.7
280	CSSB00102419831	-8.7
288	CSSB00102527628	-8.7
355	CSSB00132312217	-8.7
364	CSSB00132312488	-8.7
375	CSSB00132864540	-8.7
385	CSSB00132869235	-8.7
396	CSSB00132899754	-8.7
397	CSSB00132900459	-8.7
408	CSSB00159262539	-8.7
414	CSSB00159268114	-8.7
421	CSSB00160568466	-8.7
456	CSSB03496542250	-8.7
6	CSMB00000064283	-8.6
15	CSMB00015201612	-8.6
18	CSMB00020592037	-8.6
41	CSMB00133284464	-8.6
57	CSMB00160999786	-8.6
71	CSMB02200241145	-8.6
95	CSSB00000064283	-8.6
99	CSSB00000068675	-8.6
116	CSSB00011982625	-8.6
129	CSSB00013035186	-8.6
134	CSSB00013693078	-8.6
143	CSSB00015183384	-8.6
145	CSSB00015184028	-8.6
151	CSSB00015184746	-8.6
160	CSSB00015201612	-8.6
183	CSSB00016989544	-8.6
187	CSSB00016990461	-8.6
195	CSSB00016999163	-8.6
196	CSSB00020592037	-8.6
208	CSSB00020625599	-8.6
228	CSSB00020678160	-8.6
253	CSSB00025767046	-8.6
274	CSSB00025798451	-8.6
279	CSSB00102419717	-8.6
282	CSSB00102522541	-8.6
291	CSSB00102564969	-8.6
300	CSSB00102589675	-8.6
316	CSSB00102616767	-8.6
329	CSSB00102621071	-8.6
337	CSSB00103150315	-8.6
340	CSSB00121571729	-8.6
344	CSSB00121597075	-8.6
347	CSSB00132309729	-8.6
363	CSSB00132312456	-8.6
378	CSSB00132864934	-8.6
403	CSSB00138412685	-8.6
413	CSSB00159267721	-8.6
431	CSSB00160825755	-8.6
447	CSSB00160839572	-8.6
453	CSSB02235353994	-8.6
7	CSMB00011982624	-8.5
59	CSMB00160999789	-8.5
60	CSMB00160999806	-8.5
83	CSSB00000036267	-8.5
93	CSSB00000052306	-8.5
110	CSSB00009817245	-8.5
111	CSSB00009817286	-8.5
150	CSSB00015184745	-8.5
152	CSSB00015184749	-8.5
174	CSSB00015323856	-8.5
185	CSSB00016989915	-8.5
212	CSSB00020642982	-8.5
217	CSSB00020666854	-8.5
220	CSSB00020668863	-8.5
221	CSSB00020671868	-8.5
258	CSSB00025767051	-8.5
269	CSSB00025770518	-8.5
308	CSSB00102607088	-8.5
330	CSSB00102621340	-8.5
331	CSSB00102622501	-8.5
332	CSSB00102624943	-8.5
379	CSSB00132868587	-8.5
420	CSSB00160568465	-8.5
450	CSSB00161151019	-8.5
452	CSSB02125602376	-8.5
2	CSMB00000023539	-8.4
3	CSMB00000028342	-8.4
24	CSMB00026707105	-8.4
78	CSSB00000023539	-8.4
80	CSSB00000028342	-8.4
90	CSSB00000051395	-8.4
94	CSSB00000058960	-8.4
112	CSSB00009817302	-8.4
124	CSSB00012148746	-8.4
133	CSSB00013359416	-8.4
144	CSSB00015183640	-8.4
155	CSSB00015189194	-8.4
165	CSSB00015256243	-8.4
181	CSSB00015381200	-8.4
182	CSSB00016988955	-8.4
232	CSSB00020680017	-8.4
246	CSSB00025766512	-8.4
270	CSSB00025770696	-8.4
295	CSSB00102588860	-8.4
328	CSSB00102621042	-8.4
357	CSSB00132312224	-8.4
412	CSSB00159267683	-8.4
442	CSSB00160829790	-8.4
8	CSMB00012040178	-8.3
13	CSMB00015191296	-8.3
84	CSSB00000040155	-8.3
119	CSSB00012023231	-8.3
121	CSSB00012040178	-8.3
130	CSSB00013063141	-8.3
153	CSSB00015184830	-8.3
158	CSSB00015191104	-8.3
159	CSSB00015191296	-8.3
178	CSSB00015353457	-8.3
200	CSSB00020617344	-8.3
211	CSSB00020641507	-8.3
213	CSSB00020656359	-8.3
224	CSSB00020676398	-8.3
225	CSSB00020676599	-8.3
227	CSSB00020678097	-8.3
235	CSSB00025702064	-8.3
236	CSSB00025702076	-8.3
247	CSSB00025766513	-8.3
250	CSSB00025767043	-8.3
257	CSSB00025767050	-8.3
272	CSSB00025798449	-8.3
283	CSSB00102523782	-8.3
296	CSSB00102588896	-8.3
301	CSSB00102589855	-8.3
305	CSSB00102599865	-8.3
311	CSSB00102613987	-8.3
327	CSSB00102620827	-8.3
350	CSSB00132312195	-8.3
351	CSSB00132312196	-8.3
353	CSSB00132312214	-8.3
409	CSSB00159266964	-8.3
448	CSSB00160839576	-8.3
96	CSSB00000064298	-8.2
105	CSSB00009312356	-8.2
131	CSSB00013085298	-8.2
184	CSSB00016989551	-8.2
191	CSSB00016997667	-8.2
192	CSSB00016997670	-8.2
193	CSSB00016998340	-8.2
202	CSSB00020618764	-8.2
203	CSSB00020618953	-8.2
256	CSSB00025767049	-8.2
260	CSSB00025767053	-8.2
284	CSSB00102523809	-8.2
354	CSSB00132312215	-8.2
365	CSSB00132312489	-8.2
391	CSSB00132869464	-8.2
395	CSSB00132871423	-8.2
455	CSSB03496529406	-8.2
459	CSSB03496542253	-8.2
55	CSMB00160999718	-8.1
81	CSSB00000028360	-8.1
154	CSSB00015188395	-8.1
163	CSSB00015252560	-8.1
226	CSSB00020676796	-8.1
245	CSSB00025762904	-8.1
248	CSSB00025767041	-8.1
254	CSSB00025767047	-8.1
289	CSSB00102563311	-8.1
304	CSSB00102598609	-8.1
334	CSSB00102651997	-8.1
341	CSSB00121588399	-8.1
360	CSSB00132312350	-8.1
392	CSSB00132871418	-8.1
234	CSSB00020682018	-8
251	CSSB00025767044	-8
294	CSSB00102586245	-8
313	CSSB00102614954	-8
335	CSSB00102654465	-8
352	CSSB00132312203	-8
358	CSSB00132312282	-8
366	CSSB00132312493	-8
416	CSSB00159269597	-8
423	CSSB00160817089	-8
457	CSSB03496542251	-8
91	CSSB00000051429	-7.9
117	CSSB00012000379	-7.9
142	CSSB00015183383	-7.9
214	CSSB00020659356	-7.9
244	CSSB00025762149	-7.9
298	CSSB00102589486	-7.9
349	CSSB00132312169	-7.9
128	CSSB00013023828	-7.8
139	CSSB00015182695	-7.8
189	CSSB00016991055	-7.8
194	CSSB00016998343	-7.8
265	CSSB00025770269	-7.8
299	CSSB00102589547	-7.8
339	CSSB00116207558	-7.8
361	CSSB00132312351	-7.8
367	CSSB00132312495	-7.8
411	CSSB00159267115	-7.8
164	CSSB00015252564	-7.7
188	CSSB00016991044	-7.7
278	CSSB00059238396	-7.7
102	CSSB00000084334	-7.6
135	CSSB00013693079	-7.6
252	CSSB00025767045	-7.6
285	CSSB00102524045	-7.6
417	CSSB00159742108	-7.6
118	CSSB00012017690	-7.5
383	CSSB00132869128	-7.5
458	CSSB03496542252	-7.5
215	CSSB00020664439	-7.4
406	CSSB00159250671	-7.4
85	CSSB00000042861	-7.3
86	CSSB00000047689	-7.3
249	CSSB00025767042	-7.3
271	CSSB00025798448	-7.3
286	CSSB00102524047	-7.3
303	CSSB00102598606	-7.3
169	CSSB00015287014	-7.2
204	CSSB00020619529	-7.2
146	CSSB00015184117	-7
268	CSSB00025770495	-7
362	CSSB00132312416	-7
348	CSSB00132312168	-6.9

## Sheet: Suppl.Table 2
Supplementary Table 2. Physicochemical properties of ANF, ANF2OHC and ANF2OHCC compared to AZ and CIP predicted using ADMET lab-2.0 server
Properties	ANF	ANF2OHC	ANF2OHCC	AZ	CIP
MW	272.3	347.06	361.07	749	331.13
TPSA	30.21	110.8	110.8	180.08	74.57
LogP	4.894	2.843	2.691	3.498	-0.812
LogD	3.781	1.381	1.035	2.624	0.48
LogS	-6.739	-3.86	-3.828	-3.854	-4.107

## Sheet: Suppl.Table 3
Supplementary Table 3. ANF target prediction using Swiss Target Prediction
Target	Common name	Uniprot ID	Target Class	Probability
Adenosine A1 receptor	ADORA1	P30542	Family A G protein-coupled receptor	1
Adenosine A2a receptor (by homology)	ADORA2A	P29274	Family A G protein-coupled receptor	1
ATP-binding cassette sub-family G member 2	ABCG2	Q9UNQ0	Primary active transporter	1
Cytochrome P450 19A1	CYP19A1	P11511	Cytochrome P450	1
Cytochrome P450 1A1	CYP1A1	P04798	Cytochrome P450	1
Cytochrome P450 1A2	CYP1A2	P05177	Cytochrome P450	1
Cytochrome P450 1B1	CYP1B1	Q16678	Cytochrome P450	1
DNA-dependent protein kinase	PRKDC	P78527	Kinase	1
Neurokinin 2 receptor	TACR2	P21452	Family A G protein-coupled receptor	1
Phosphodiesterase 5A	PDE5A	O76074	Phosphodiesterase	1
Thromboxane-A synthase	TBXAS1	P24557	Cytochrome P450	1
Poly [ADP-ribose] polymerase-1	PARP1	P09874	Enzyme	0.517921
Tankyrase-1	TNKS	O95271	Enzyme	0.517921
Tankyrase-2	TNKS2	Q9H2K2	Enzyme	0.517921
Monoamine oxidase B	MAOB	P27338	Oxidoreductase	0.452076
Carbonic anhydrase IX	CA9	Q16790	Lyase	0.402643
Carbonic anhydrase XII	CA12	O43570	Lyase	0.402643
Carbonic anhydrase I	CA1	P00915	Lyase	0.320219
Carbonic anhydrase II	CA2	P00918	Lyase	0.320219
Phospholipase A2 group IIA	PLA2G2A	P14555	Enzyme	0.287307
Tyrosine-protein kinase FYN	FYN	P06241	Kinase	0.287307
Cytosolic phospholipase A2	PLA2G4A	P47712	Enzyme	0.237885
MAP kinase ERK1	MAPK3	P27361	Kinase	0.180252
Adenosine A3 receptor	ADORA3	P0DMS8	Family A G protein-coupled receptor	0.139062
Calmodulin	CALM1	P62158	Unclassified protein	0.130792
P-glycoprotein 1	ABCB1	P08183	Primary active transporter	0.122582
Beta-galactoside alpha-2 6-sialyltransferase 1	ST6GAL1	P15907	Glycosyltransferase	0.117455
Cyclin-dependent kinase 1/cyclin B	CCNB3 CDK1 CCNB1 CCNB2	Q8WWL7 P06493 P14635 O95067	Other cytosolic protein	0.114338
Estradiol 17-beta-dehydrogenase 1	HSD17B1	P14061	Enzyme	0.114338
Acetylcholinesterase	ACHE	P22303	Hydrolase	0.1061
Aldo-keto reductase family 1 member B10	AKR1B10	O60218	Enzyme	0.1061
Aldose reductase	AKR1B1	P15121	Enzyme	0.1061
Androgen Receptor	AR	P10275	Nuclear receptor	0.1061
Cyclooxygenase-2	PTGS2	P35354	Oxidoreductase	0.1061
Epidermal growth factor receptor erbB1	EGFR	P00533	Kinase	0.1061
G protein-coupled receptor kinase 6	GRK6	P43250	Kinase	0.1061
Monoamine oxidase A	MAOA	P21397	Oxidoreductase	0.1061
Tyrosine-protein kinase LCK	LCK	P06239	Kinase	0.1061
11-beta-hydroxysteroid dehydrogenase 1	HSD11B1	P28845	Enzyme	0.0978745
Aldehyde dehydrogenase dimeric NADP-preferring	ALDH3A1	P30838	Enzyme	0.0978745
AMY1C	AMY1A	P04745	Enzyme	0.0978745
Arachidonate 15-lipoxygenase	ALOX15	P16050	Enzyme	0.0978745
Arachidonate 5-lipoxygenase	ALOX5	P09917	Oxidoreductase	0.0978745
Arginase-1 (by homology)	ARG1	P05089	Enzyme	0.0978745
Aryl hydrocarbon receptor	AHR	P35869	Transcription factor	0.0978745
Beta amyloid A4 protein	APP	P05067	Membrane receptor	0.0978745
Cannabinoid receptor 2	CNR2	P34972	Family A G protein-coupled receptor	0.0978745
Carbonic anhydrase IV	CA4	P22748	Lyase	0.0978745
Carbonic anhydrase VII	CA7	P43166	Lyase	0.0978745
Carbonyl reductase [NADPH] 1	CBR1	P16152	Enzyme	0.0978745
Casein kinase II alpha	CSNK2A1	P68400	Kinase	0.0978745
c-Jun N-terminal kinase 3	MAPK10	P53779	Kinase	0.0978745
Cyclin-dependent kinase 1	CDK1	P06493	Kinase	0.0978745
Cyclin-dependent kinase 2/cyclin E	CCNE2 CDK2 CCNE1	O96020 P24941 P24864	Other cytosolic protein	0.0978745
Cyclin-dependent kinase 5/CDK5 activator 1	CDK5R1 CDK5	Q15078 Q00535	Kinase	0.0978745
Cyclin-dependent kinase 6	CDK6	Q00534	Kinase	0.0978745
Cystic fibrosis transmembrane conductance regulator	CFTR	P13569	Other ion channel	0.0978745
DNA topoisomerase I (by homology)	TOP1	P11387	Isomerase	0.0978745
Dopamine D2 receptor	DRD2	P14416	Family A G protein-coupled receptor	0.0978745
Dual specificity phosphatase Cdc25B	CDC25B	P30305	Phosphatase	0.0978745
Estradiol 17-beta-dehydrogenase 2	HSD17B2	P37059	Enzyme	0.0978745
Estrogen receptor alpha	ESR1	P03372	Nuclear receptor	0.0978745
Estrogen receptor beta	ESR2	Q92731	Nuclear receptor	0.0978745
Glycogen synthase kinase-3 beta	GSK3B	P49841	Kinase	0.0978745
Glyoxalase I	GLO1	Q04760	Enzyme	0.0978745
Inhibitor of nuclear factor kappa B kinase beta subunit	IKBKB	O14920	Kinase	0.0978745
Leucine-rich repeat serine/threonine-protein kinase 2	LRRK2	Q5S007	Kinase	0.0978745
Lysine-specific demethylase 4D-like	KDM4E	B2RXH2	Eraser	0.0978745
Matrix metalloproteinase 2	MMP2	P08253	Protease	0.0978745
Matrix metalloproteinase 9	MMP9	P14780	Protease	0.0978745
Melanocortin receptor 4	MC4R	P32245	Family A G protein-coupled receptor	0.0978745
Melatonin receptor 1A	MTNR1A	P48039	Family A G protein-coupled receptor	0.0978745
Metabotropic glutamate receptor 2	GRM2	Q14416	Family C G protein-coupled receptor	0.0978745
Metabotropic glutamate receptor 4	GRM4	Q14833	Family C G protein-coupled receptor	0.0978745
Mixed lineage kinase 7	MAP3K20	Q9NYL2	Kinase	0.0978745
Multidrug resistance-associated protein 1	ABCC1	P33527	Primary active transporter	0.0978745
Muscarinic acetylcholine receptor M1 (by homology)	CHRM1	P11229	Family A G protein-coupled receptor	0.0978745
Muscarinic acetylcholine receptor M2 (by homology)	CHRM2	P08172	Family A G protein-coupled receptor	0.0978745
Neurotrophic tyrosine kinase receptor type 2	NTRK2	Q16620	Kinase	0.0978745
Orexin receptor 1	HCRTR1	O43613	Family A G protein-coupled receptor	0.0978745
Orexin receptor 2	HCRTR2	O43614	Family A G protein-coupled receptor	0.0978745
Phosphatidylinositol-5-phosphate 4-kinase type-2 gamma	PIP4K2C	Q8TBX8	Enzyme	0.0978745
Phosphodiesterase 10A	PDE10A	Q9Y233	Phosphodiesterase	0.0978745
Poly [ADP-ribose] polymerase 2	PARP2	Q9UGN5	Enzyme	0.0978745
Pyruvate kinase isozymes M1/M2	PKM	P14618	Enzyme	0.0978745
Receptor-type tyrosine-protein phosphatase S	PTPRS	Q13332	Phosphatase	0.0978745
Regulator of G-protein signaling 8	RGS8	P57771	Enzyme	0.0978745
Serotonin 1a (5-HT1a) receptor	HTR1A	P08908	Family A G protein-coupled receptor	0.0978745
Sigma opioid receptor	SIGMAR1	Q99720	Membrane receptor	0.0978745
Sterol regulatory element-binding protein 2	SREBF2	Q12772	Unclassified protein	0.0978745
Telomerase reverse transcriptase	TERT	O14746	Enzyme	0.0978745
TGF-beta receptor type I	TGFBR1	P36897	Kinase	0.0978745
TGF-beta receptor type II	TGFBR2	P37173	Kinase	0.0978745
Thyroid hormone receptor beta-1	THRB	P10828	Nuclear receptor	0.0978745
Translocator protein	TSPO	P30536	Membrane receptor	0.0978745
Tubulin beta-1 chain	TUBB1	Q9H4B7	Structural protein	0.0978745
Tumor necrosis factor receptor R1	TNFRSF1A	P19438	Membrane receptor	0.0978745
Tyrosine-protein kinase receptor FLT3	FLT3	P36888	Kinase	0.0978745
Tyrosine-protein kinase SYK	SYK	P43405	Kinase	0.0978745
Xanthine dehydrogenase	XDH	P47989	Oxidoreductase	0.0978745

## Sheet: Suppl.Table 4
Supplementary Table 4. ANF2OHC target prediction using Swiss Target Prediction
Target	Common name	Uniprot ID	Target Class	Probability
Poly [ADP-ribose] polymerase-1	PARP1	P09874	Enzyme	0.125572
Tankyrase-1	TNKS	O95271	Enzyme	0.125572
Tankyrase-2	TNKS2	Q9H2K2	Enzyme	0.125572
Arachidonate 5-lipoxygenase	ALOX5	P09917	Oxidoreductase	0.117455
Beta-galactoside alpha-2 6-sialyltransferase 1	ST6GAL1	P15907	Glycosyltransferase	0.117455
Matrix metalloproteinase 2	MMP2	P08253	Protease	0.117455
Matrix metalloproteinase 9	MMP9	P14780	Protease	0.117455
Acetylcholinesterase	ACHE	P22303	Hydrolase	0.10934
Adenosine A1 receptor	ADORA1	P30542	Family A G protein-coupled receptor	0.10934
Adenosine A2a receptor	ADORA2A	P29274	Family A G protein-coupled receptor	0.10934
Aldehyde reductase (by homology)	AKR1A1	P14550	Enzyme	0.10934
Aldo-keto reductase family 1 member B10	AKR1B10	O60218	Enzyme	0.10934
Aldose reductase	AKR1B1	P15121	Enzyme	0.10934
ALK tyrosine kinase receptor	ALK	Q9UM73	Kinase	0.10934
AMY1C	AMY1A	P04745	Enzyme	0.10934
Androgen Receptor	AR	P10275	Nuclear receptor	0.10934
Arachidonate 12-lipoxygenase	ALOX12	P18054	Enzyme	0.10934
Arachidonate 15-lipoxygenase	ALOX15	P16050	Enzyme	0.10934
Arginase-1 (by homology)	ARG1	P05089	Enzyme	0.10934
ATP-binding cassette sub-family G member 2	ABCG2	Q9UNQ0	Primary active transporter	0.10934
Beta amyloid A4 protein	APP	P05067	Membrane receptor	0.10934
Calmodulin	CALM1	P62158	Unclassified protein	0.10934
CaM kinase II beta	CAMK2B	Q13554	Kinase	0.10934
Carbonic anhydrase I	CA1	P00915	Lyase	0.10934
Carbonic anhydrase II	CA2	P00918	Lyase	0.10934
Carbonic anhydrase IV	CA4	P22748	Lyase	0.10934
Carbonic anhydrase IX	CA9	Q16790	Lyase	0.10934
Carbonic anhydrase VII	CA7	P43166	Lyase	0.10934
Carbonic anhydrase XII	CA12	O43570	Lyase	0.10934
Carbonic anhydrase XIII	CA13	Q8N1Q1	Lyase	0.10934
Carbonyl reductase [NADPH] 1	CBR1	P16152	Enzyme	0.10934
Casein kinase II alpha	CSNK2A1	P68400	Kinase	0.10934
Cyclin-dependent kinase 1	CDK1	P06493	Kinase	0.10934
Cyclin-dependent kinase 1/cyclin B	CCNB3 CDK1 CCNB1 CCNB2	Q8WWL7 P06493 P14635 O95067	Other cytosolic protein	0.10934
Cyclin-dependent kinase 5/CDK5 activator 1	CDK5R1 CDK5	Q15078 Q00535	Kinase	0.10934
Cyclin-dependent kinase 6	CDK6	Q00534	Kinase	0.10934
Cyclooxygenase-2	PTGS2	P35354	Oxidoreductase	0.10934
Cystic fibrosis transmembrane conductance regulator	CFTR	P13569	Other ion channel	0.10934
Cytochrome P450 19A1	CYP19A1	P11511	Cytochrome P450	0.10934
Cytochrome P450 1A1	CYP1A1	P04798	Cytochrome P450	0.10934
Cytochrome P450 1A2	CYP1A2	P05177	Cytochrome P450	0.10934
Cytochrome P450 1B1	CYP1B1	Q16678	Cytochrome P450	0.10934
Cytosolic phospholipase A2	PLA2G4A	P47712	Enzyme	0.10934
Death-associated protein kinase 1	DAPK1	P53355	Kinase	0.10934
DNA topoisomerase I	TOP1	P11387	Isomerase	0.10934
DNA-dependent protein kinase	PRKDC	P78527	Kinase	0.10934
Dopamine D4 receptor	DRD4	P21917	Family A G protein-coupled receptor	0.10934
Estradiol 17-beta-dehydrogenase 1	HSD17B1	P14061	Enzyme	0.10934
Estrogen receptor alpha	ESR1	P03372	Nuclear receptor	0.10934
Estrogen receptor beta	ESR2	Q92731	Nuclear receptor	0.10934
Focal adhesion kinase 1	PTK2	Q05397	Kinase	0.10934
G protein-coupled receptor kinase 6	GRK6	P43250	Kinase	0.10934
Glycogen synthase kinase-3 beta	GSK3B	P49841	Kinase	0.10934
Glyoxalase I	GLO1	Q04760	Enzyme	0.10934
Hepatocyte growth factor receptor	MET	P08581	Kinase	0.10934
Interleukin-8 receptor A	CXCR1	P25024	Family A G protein-coupled receptor	0.10934
Liver glycogen phosphorylase	PYGL	P06737	Enzyme	0.10934
Lymphocyte differentiation antigen CD38	CD38	P28907	Enzyme	0.10934
Lysine-specific demethylase 3A	KDM3A	Q9Y4C1	Eraser	0.10934
Lysine-specific demethylase 4C	KDM4C	Q9H3R0	Eraser	0.10934
MAP kinase ERK1	MAPK3	P27361	Kinase	0.10934
Matrix metalloproteinase 12	MMP12	P39900	Protease	0.10934
Matrix metalloproteinase 13	MMP13	P45452	Protease	0.10934
Microtubule-associated protein tau	MAPT	P10636	Unclassified protein	0.10934
Monoamine oxidase A	MAOA	P21397	Oxidoreductase	0.10934
Monoamine oxidase B	MAOB	P27338	Oxidoreductase	0.10934
Multidrug resistance-associated protein 1	ABCC1	P33527	Primary active transporter	0.10934
Myosin light chain kinase smooth muscle	MYLK	Q15746	Kinase	0.10934
NADPH oxidase 4	NOX4	Q9NPH5	Enzyme	0.10934
NEDD8-activating enzyme E1 regulatory subunit	NAE1	Q13564	Unclassified protein	0.10934
Neurokinin 2 receptor	TACR2	P21452	Family A G protein-coupled receptor	0.10934
NUAK family SNF1-like kinase 1	NUAK1	O60285	Kinase	0.10934
P-glycoprotein 1	ABCB1	P08183	Primary active transporter	0.10934
Phosphodiesterase 5A	PDE5A	O76074	Phosphodiesterase	0.10934
Phospholipase A2 group 1B	PLA2G1B	P04054	Enzyme	0.10934
PI3-kinase p85-alpha subunit	PIK3R1	P27986	Enzyme	0.10934
Protein kinase N1	PKN1	Q16512	Kinase	0.10934
Protein-arginine deiminase type-1	PADI1	Q9ULC6	Enzyme	0.10934
Protein-arginine deiminase type-2	PADI2	Q9Y2J8	Enzyme	0.10934
Protein-arginine deiminase type-3	PADI3	Q9ULW8	Enzyme	0.10934
Protein-arginine deiminase type-4	PADI4	Q9UM07	Enzyme	0.10934
P-selectin	SELP	P16109	Adhesion	0.10934
Receptor-type tyrosine-protein phosphatase S	PTPRS	Q13332	Phosphatase	0.10934
Selectin E	SELE	P16581	Adhesion	0.10934
Serine/threonine-protein kinase AKT	AKT1	P31749	Kinase	0.10934
Serine/threonine-protein kinase Aurora-B	AURKB	Q96GD4	Kinase	0.10934
Serine/threonine-protein kinase Chk1	CHEK1	O14757	Kinase	0.10934
Serine/threonine-protein kinase NEK2	NEK2	P51955	Kinase	0.10934
Serine/threonine-protein kinase NEK6	NEK6	Q9HC98	Kinase	0.10934
Serine/threonine-protein kinase PIM1	PIM1	P11309	Kinase	0.10934
Telomerase reverse transcriptase	TERT	O14746	Enzyme	0.10934
Thrombin	F2	P00734	Protease	0.10934
Thromboxane-A synthase	TBXAS1	P24557	Cytochrome P450	0.10934
Transthyretin	TTR	P02766	Secreted protein	0.10934
Tyrosine-protein kinase FYN	FYN	P06241	Kinase	0.10934
Tyrosine-protein kinase LCK	LCK	P06239	Kinase	0.10934
Tyrosine-protein kinase receptor FLT3	FLT3	P36888	Kinase	0.10934
Tyrosine-protein kinase receptor UFO	AXL	P30530	Kinase	0.10934
Tyrosine-protein kinase SYK	SYK	P43405	Kinase	0.10934
Xanthine dehydrogenase	XDH	P47989	Oxidoreductase	0.10934

## Sheet: Suppl.Table 5
Supplementary Table 4. ANF2OHCC target prediction using Swiss Target Prediction
Target	Common name	Uniprot ID	Target Class	Probability
Acetylcholinesterase	ACHE	P22303	Hydrolase	0.113286
Adenosine A1 receptor	ADORA1	P30542	Family A G protein-coupled receptor	0.113286
Aldo-keto reductase family 1 member B10	AKR1B10	O60218	Enzyme	0.113286
Aldose reductase	AKR1B1	P15121	Enzyme	0.113286
Aminopeptidase N	ANPEP	P15144	Protease	0.113286
AMP deaminase 1	AMPD1	P23109	Enzyme	0.113286
AMP deaminase 3	AMPD3	Q01432	Enzyme	0.113286
AMY1C	AMY1A	P04745	Enzyme	0.113286
Androgen Receptor	AR	P10275	Nuclear receptor	0.113286
Arachidonate 12-lipoxygenase	ALOX12	P18054	Enzyme	0.113286
Arachidonate 15-lipoxygenase	ALOX15	P16050	Enzyme	0.113286
Arachidonate 5-lipoxygenase	ALOX5	P09917	Oxidoreductase	0.113286
Arginase-1 (by homology)	ARG1	P05089	Enzyme	0.113286
ATP-binding cassette sub-family G member 2	ABCG2	Q9UNQ0	Primary active transporter	0.113286
Beta amyloid A4 protein	APP	P05067	Membrane receptor	0.113286
Beta-galactoside alpha-2 6-sialyltransferase 1	ST6GAL1	P15907	Transferase	0.113286
C3a anaphylatoxin chemotactic receptor	C3AR1	Q16581	Family A G protein-coupled receptor	0.113286
Calmodulin	CALM1	P62158	Unclassified protein	0.113286
Carbonic anhydrase I	CA1	P00915	Lyase	0.113286
Carbonic anhydrase II	CA2	P00918	Lyase	0.113286
Carbonic anhydrase IV	CA4	P22748	Lyase	0.113286
Carbonic anhydrase IX	CA9	Q16790	Lyase	0.113286
Carbonic anhydrase VII	CA7	P43166	Lyase	0.113286
Carbonic anhydrase XII	CA12	O43570	Lyase	0.113286
Carbonic anhydrase XIV	CA14	Q9ULX7	Lyase	0.113286
Carbonyl reductase [NADPH] 1	CBR1	P16152	Enzyme	0.113286
Casein kinase II alpha	CSNK2A1	P68400	Kinase	0.113286
Caspase-3	CASP3	P42574	Protease	0.113286
Cathepsin D	CTSD	P07339	Protease	0.113286
Coagulation factor VII/tissue factor	F3 F7	P13726 P08709	Protease	0.113286
Cystic fibrosis transmembrane conductance regulator	CFTR	P13569	Other ion channel	0.113286
Cytochrome P450 19A1	CYP19A1	P11511	Cytochrome P450	0.113286
Cytochrome P450 1A1	CYP1A1	P04798	Cytochrome P450	0.113286
Cytochrome P450 1B1	CYP1B1	Q16678	Cytochrome P450	0.113286
Dihydrofolate reductase	DHFR	P00374	Oxidoreductase	0.113286
DNA topoisomerase I	TOP1	P11387	Isomerase	0.113286
DNA-dependent protein kinase	PRKDC	P78527	Kinase	0.113286
Endoplasmic reticulum aminopeptidase 2	ERAP2	Q6P179	Protease	0.113286
Estrogen receptor alpha	ESR1	P03372	Nuclear receptor	0.113286
Estrogen receptor beta	ESR2	Q92731	Nuclear receptor	0.113286
Folate receptor alpha	FOLR1	P15328	Membrane receptor	0.113286
Folate receptor beta	FOLR2	P14207	Membrane receptor	0.113286
Folate transporter 1	SLC19A1	P41440	Electrochemical transporter	0.113286
G protein-coupled receptor 44	PTGDR2	Q9Y5Y4	Family A G protein-coupled receptor	0.113286
GABA receptor alpha-1 subunit (by homology)	GABRA1	P14867	Ligand-gated ion channel	0.113286
GABA receptor alpha-5 subunit (by homology)	GABRA5	P31644	Ligand-gated ion channel	0.113286
GAR transformylase (by homology)	GART	P22102	Ligase	0.113286
Glycogen synthase kinase-3 beta	GSK3B	P49841	Kinase	0.113286
Glyoxalase I	GLO1	Q04760	Enzyme	0.113286
Hepatocyte growth factor receptor	MET	P08581	Kinase	0.113286
Hydroxycarboxylic acid receptor 2	HCAR2	Q8TDS4	Family A G protein-coupled receptor	0.113286
Integrin alpha-IIb/beta-3	ITGA2B ITGB3	P08514 P05106	Membrane receptor	0.113286
Integrin alpha-V/beta-3	ITGAV ITGB3	P06756 P05106	Membrane receptor	0.113286
Integrin alpha-V/beta-5	ITGB5 ITGAV	P18084 P06756	Membrane receptor	0.113286
Intercellular adhesion molecule (ICAM-1)	ITGAL ICAM1 ITGB2	P20701 P05362 P05107	Membrane receptor	0.113286
Leukocyte adhesion molecule-1	SELL	P14151	Adhesion	0.113286
Low molecular weight phosphotyrosine protein phosphatase	ACP1	P24666	Phosphatase	0.113286
Lymphocyte differentiation antigen CD38	CD38	P28907	Enzyme	0.113286
Lysine-specific demethylase 3A	KDM3A	Q9Y4C1	Eraser	0.113286
Lysine-specific demethylase 4C	KDM4C	Q9H3R0	Eraser	0.113286
Matrix metalloproteinase 12	MMP12	P39900	Protease	0.113286
Matrix metalloproteinase 13	MMP13	P45452	Protease	0.113286
Matrix metalloproteinase 2	MMP2	P08253	Protease	0.113286
Matrix metalloproteinase 9	MMP9	P14780	Protease	0.113286
Monoamine oxidase A	MAOA	P21397	Oxidoreductase	0.113286
Multidrug resistance-associated protein 1	ABCC1	P33527	Primary active transporter	0.113286
NEDD8-activating enzyme E1 regulatory subunit	NAE1	Q13564	Unclassified protein	0.113286
Neurokinin 2 receptor	TACR2	P21452	Family A G protein-coupled receptor	0.113286
Peptidyl-prolyl cis-trans isomerase NIMA-interacting 1	PIN1	Q13526	Enzyme	0.113286
P-glycoprotein 1	ABCB1	P08183	Primary active transporter	0.113286
Phosphodiesterase 5A	PDE5A	O76074	Phosphodiesterase	0.113286
Poly [ADP-ribose] polymerase-1	PARP1	P09874	Enzyme	0.113286
Prostanoid EP4 receptor	PTGER4	P35408	Family A G protein-coupled receptor	0.113286
Protein farnesyltransferase	FNTA FNTB	P49354 P49356	Enzyme	0.113286
Protein-arginine deiminase type-1	PADI1	Q9ULC6	Enzyme	0.113286
Protein-arginine deiminase type-2	PADI2	Q9Y2J8	Enzyme	0.113286
Protein-arginine deiminase type-3	PADI3	Q9ULW8	Enzyme	0.113286
Protein-arginine deiminase type-4	PADI4	Q9UM07	Enzyme	0.113286
Protein-tyrosine phosphatase 1B	PTPN1	P18031	Phosphatase	0.113286
Proton-coupled folate transporter	SLC46A1	Q96NT5	Electrochemical transporter	0.113286
P-selectin	SELP	P16109	Adhesion	0.113286
Selectin E	SELE	P16581	Adhesion	0.113286
Serine/threonine-protein kinase B-raf	BRAF	P15056	Kinase	0.113286
Serine/threonine-protein kinase PIM1	PIM1	P11309	Kinase	0.113286
Serine/threonine-protein kinase RAF	RAF1	P04049	Kinase	0.113286
Sodium channel protein type X alpha subunit (by homology)	SCN10A	Q9Y5Y9	Voltage-gated ion channel	0.113286
Steroid 5-alpha-reductase 2	SRD5A2	P31213	Oxidoreductase	0.113286
Tankyrase-1	TNKS	O95271	Enzyme	0.113286
Tankyrase-2	TNKS2	Q9H2K2	Enzyme	0.113286
Telomerase reverse transcriptase	TERT	O14746	Enzyme	0.113286
Thrombin	F2	P00734	Protease	0.113286
Thromboxane-A synthase	TBXAS1	P24557	Cytochrome P450	0.113286
Thymidylate synthase (by homology)	TYMS	P04818	Transferase	0.113286
Thyroid hormone receptor alpha	THRA	P10827	Nuclear receptor	0.113286
Thyroid hormone receptor beta-1	THRB	P10828	Nuclear receptor	0.113286
Transthyretin	TTR	P02766	Secreted protein	0.113286
Tyrosine-protein kinase receptor FLT3	FLT3	P36888	Kinase	0.113286
Tyrosine-protein kinase SYK	SYK	P43405	Kinase	0.113286
Tyrosyl-tRNA synthetase	YARS	P54577	Enzyme	0.113286
Xanthine dehydrogenase	XDH	P47989	Oxidoreductase	0.113286
